# Supplementary material for: Association of the KDIGO Risk Classification with the Prevalence of Heart Failure in Patients with Type 2 Diabetes
Source: J Clin Med. 2021 Oct 9;10(20):4634. doi: 10.3390/jcm10204634 (PMC8541098; doi:10.3390/jcm10204634)
Supplement: Supplementary file 1 [file jcm-10-04634-s001.zip]

Archive with 1 entries (1 files):
- jcm-1349521-supplementary.pdf
